# Supplementary material for: Diverse Interactions of Sterols with Amyloid Precursor Protein Transmembrane Domain Can Shift Distribution Between Alternative Amyloid-β Production Cascades in Manner Dependent on Local Lipid Environment
Source: Int J Mol Sci. 2025 Jan 10;26(2):553. doi: 10.3390/ijms26020553 (PMC11764862; doi:10.3390/ijms26020553)
Supplement: Supplementary file 1 [file ijms-26-00553-s001.zip]

Archive with 1 entries (1 files):
- ijms-3370773-supplementary.doc
